# Supplementary material for: Analysis of the Host Transcriptome from Demyelinating Spinal Cord of Murine Coronavirus-Infected Mice
Source: PLoS One. 2013 Sep 18;8(9):e75346. doi: 10.1371/journal.pone.0075346 (PMC3776850; doi:10.1371/journal.pone.0075346)
Supplement: Table S1 — RNA-seq library statistics. (XLSX) [file pone.0075346.s004.xlsx]

## Sheet: Table S1 stats
Table S1: RNA-seq library statistics
	Mock	MHV-A59
Total number of reads	89291464	88779453
Reads mapped to mm9 mouse genome *	70305134	68279573
Percentage protein-coding reads **	71.47	70.23
Reads mapped to MHV-A59 genome	0	6003
Reads mapped uniquely to mm9 mouse genome ***	52004971	51172627
* Illumina Solexa GAII RNA sequencing was performed on the described library. Approximately 79% of the total reads matched to the mouse genome (mm9, MGI build 37).
** Using MGI annotations for regions of the genome, the type of RNA corresponding to each read was assigned.
*** Uniquely mapping reads map indiscriminitely to one locus in the mouse genome.
