# Supplementary material for: Analysis of the Host Transcriptome from Demyelinating Spinal Cord of Murine Coronavirus-Infected Mice
Source: PLoS One. 2013 Sep 18;8(9):e75346. doi: 10.1371/journal.pone.0075346 (PMC3776850; doi:10.1371/journal.pone.0075346)
Supplement: Table S2 — Genes whose expression was increased in the MHV-infected spinal cord. (XLSX) [file pone.0075346.s005.xlsx]

## Sheet: Table S2 - 894 upreg
Table S2: Genes whose expression was increased in the MHV-infected spinal cord **
NCBI Accession	Gene symbol	Fold Change (log2)	p-value
NM_053110	Gpnmb	8.3438	2.90834e-50
NM_001042605	Cd74	7.68458	2.5937e-45
NM_010545	Cd74	7.68804	2.5937e-45
NM_010378	H2-Aa	8.18203	2.34681e-44
NM_017372	Lyz2	7.29719	3.79213e-42
NM_009977	Cst7	8.12873	3.09569e-41
NM_013590	Lyz1	7.20547	3.60015e-41
NM_207105	H2-Ab1	7.24438	5.86875e-38
NM_152839	Igj	7.41308	1.11389e-35
NM_010382	H2-Eb1	6.33688	7.48178e-31
NM_007807	Cybb	6.65705	3.25588e-30
NM_021334	Itgax	8.0442	3.38481e-30
NM_020008	Clec7a	6.51692	2.17091e-29
NM_027836	Ms4a7	7.53551	6.24738e-27
NM_001025610	Ms4a7	7.52825	6.98907e-27
NM_175406	Atp6v0d2*	10.3448	3.60998e-26
NM_013532	Lilrb4	7.0861	4.46105e-26
NM_001145953	Lgals3	5.46841	1.762e-25
NM_010705	Lgals3	5.46824	1.762e-25
NM_008599	Cxcl9*	8.22206	2.93346e-25
NM_008147	Gp49a	7.32884	7.57165e-24
NM_010821	Mpeg1	4.87753	2.67131e-23
NM_016873	Wisp2	6.5865	4.23138e-23
NM_011662	Tyrobp	4.91817	9.04023e-23
NM_013653	Ccl5*	8.57982	1.18954e-22
NM_031254	Trem2	4.89046	1.7456e-22
NM_008534	Ly9	7.41576	2.15226e-22
NM_009695	Apoc2*	7.84671	2.00362e-21
NM_013706	Cd52	5.51021	3.37979e-21
NM_001110320	Cd72	6.48268	3.37979e-21
NM_007654	Cd72	6.48268	3.37979e-21
NM_001110321	Cd72	6.47808	3.60867e-21
NM_009779	C3ar1	5.36109	3.66858e-21
NM_023044	Slc15a3	5.43744	4.44056e-21
NM_001110322	Cd72	6.46048	4.96082e-21
NM_007572	C1qa	4.51793	8.12765e-21
NM_007385	Apoc4*	Inf	1.41691e-20
NM_009853	Cd68	5.2379	1.41691e-20
NM_001146275	Iigp1	5.19992	1.80565e-19
NM_021792	Iigp1	5.19356	2.01351e-19
NM_009777	C1qb	4.25238	4.87004e-19
NM_007574	C1qc	4.30007	1.1575e-18
NM_144539	Slamf7*	8.67265	1.1575e-18
NM_009850	Cd3g*	7.75531	4.2683e-18
NM_013489	Cd84	5.10124	4.2683e-18
NM_001161715	Tgm1	6.81703	7.02e-18
NM_001161714	Tgm1	6.81558	7.09522e-18
NM_019984	Tgm1	6.8112	7.65223e-18
NM_001102404	Acp5	6.91839	1.11376e-17
NM_007388	Acp5	6.91839	1.11376e-17
NM_001169153	Cd300lf	6.58041	1.13675e-17
NM_145634	Cd300lf	6.58041	1.13675e-17
NM_001102405	Acp5	6.91227	1.20182e-17
NM_152803	Hpse	5.60554	1.66152e-17
NM_031195	Msr1	6.47162	1.67836e-17
NM_018741	Igfbpl1	5.53092	2.67963e-17
NM_021281	Ctss	3.99255	2.69057e-17
NM_001081110	Cd8a*	7.6581	2.74277e-17
NM_009857	Cd8a*	7.65444	2.91846e-17
NM_028595	Ms4a6c	5.65313	3.26171e-17
NM_030707	Fcrls	4.19503	3.87393e-17
NM_010724	Psmb8	4.33546	4.20258e-17
NM_001042534	Capg	4.42582	6.93696e-17
NM_007599	Capg	4.4211	8.09374e-17
NM_009983	Ctsd	3.86761	1.34057e-16
NM_001001892	H2-K1	3.91674	1.42174e-16
NM_009690	Cd5l*	7.55385	2.19896e-16
NM_007806	Cyba	4.53123	3.61966e-16
NM_022325	Ctsz	3.82787	4.45291e-16
NM_019467	Aif1	4.19672	5.92819e-16
NM_010260	Gbp2	4.17355	5.98343e-16
NM_008404	Itgb2	4.24934	1.03174e-15
NM_010185	Fcer1g	4.0427	1.04611e-15
NM_008873	Plau	4.57647	1.25124e-15
NM_144559	Fcgr4	5.96791	1.36058e-15
NM_023158	Cxcl16	4.66395	3.76244e-15
NM_001033978	H2-Eb2	5.4579	5.44831e-15
NM_001043317	Cd22	5.83245	6.36962e-15
NM_009845	Cd22	5.83245	6.36962e-15
NM_001081957	Gm11428	6.08866	6.81373e-15
NM_008533	Cd180	4.68711	8.477e-15
NM_009858	Cd8b1*	8.20664	1.06939e-14
NM_194336	Mpa2l	4.34528	1.45026e-14
NM_001033767	Gm4951	5.58588	1.68187e-14
NM_011426	Siglec1	6.8046	5.16871e-14
NM_021274	Cxcl10	5.19341	8.38369e-14
NM_008509	Lpl	3.68513	9.27425e-14
NM_001039646	Gbp10	4.43253	2.01964e-13
NM_001077189	Fcgr2b	4.34196	2.2448e-13
NM_011815	Fyb	4.07948	2.2448e-13
NM_010187	Fcgr2b	4.33958	2.29887e-13
NM_198095	Bst2	3.92638	2.62549e-13
NM_019549	Plek	3.6049	3.32368e-13
NM_011579	Tgtp1	4.74157	3.77802e-13
NM_008479	Lag3	3.92262	4.00623e-13
NM_001110009	Apoc1	3.90803	4.95546e-13
NM_007469	Apoc1	3.90133	5.32772e-13
NM_009139	Ccl6	4.52861	5.39504e-13
NM_001143689	H2-gs10	3.51831	5.423e-13
NM_001077705	Ptpn6	3.94754	5.423e-13
NM_013545	Ptpn6	3.93793	5.60463e-13
NM_001145164	Tgtp2	4.73707	6.84213e-13
NM_007780	Csf2rb	5.12319	8.13932e-13
NM_009735	B2m	3.34806	9.07235e-13
NM_184052	Igf1	4.9671	1.14714e-12
NM_011311	S100a4	4.09335	1.38901e-12
NM_010686	Laptm5	3.4468	1.58581e-12
NM_018738	Igtp	3.66087	1.59347e-12
NM_008320	Irf8	4.01029	1.96155e-12
NM_007801	Ctsh	3.5208	2.09103e-12
NM_020044	Lat2	4.19376	2.40739e-12
NM_022964	Lat2	4.19289	2.41022e-12
NM_009263	Spp1	3.25353	2.41022e-12
NM_001044384	Timp1	5.11841	2.59745e-12
NM_011593	Timp1	5.11841	2.59745e-12
NM_134158	AF251705	4.14441	2.62042e-12
NM_008152	Gpr65	5.08023	2.83615e-12
NM_053214	Myo1f	4.17486	2.83954e-12
NM_010130	Emr1	4.14855	3.24676e-12
NM_177686	Clec12a*	7.0314	3.30102e-12
NM_027521	Hmha1	3.79262	3.33367e-12
NM_010380	H2-D1	3.25295	3.52228e-12
NM_030712	Cxcr6*	7.36812	3.69367e-12
NM_001142952	Fam46c	4.75864	3.84024e-12
NM_001142701	Hmha1	3.7545	3.84024e-12
NM_001038664	Gngt2	3.85503	5.3568e-12
NM_023121	Gngt2	3.83906	5.74951e-12
NM_007534	Bcl2a1b	4.70664	6.72895e-12
NM_030701	Niacr1*	7.2916	1.34226e-11
NM_027209	Ms4a6b	5.16724	1.36751e-11
NM_144830	Tmem106a	4.30157	1.40233e-11
NM_009742	Bcl2a1a	4.70067	1.49054e-11
NM_007536	Bcl2a1d	4.65773	1.54244e-11
NM_001111316	Ptprc	3.92605	1.54244e-11
NM_011210	Ptprc	3.92126	1.65388e-11
NR_029728	Mirlet7c-1	3.34766	2.1026e-11
NM_013683	Tap1	3.60773	2.25006e-11
NM_011408	Slfn2	4.30884	2.45705e-11
NM_001161730	Tap1	3.605	2.45705e-11
NM_024406	Fabp4*	6.64302	2.73443e-11
NM_008175	Grn	3.14898	3.10624e-11
NM_207648	H2-Q6	3.37523	3.26637e-11
NM_019540	Pfpl	5.15365	3.31971e-11
NM_011150	Lgals3bp	3.25076	3.96111e-11
NR_029727	Mirlet7b	3.28986	4.06843e-11
NM_023124	H2-Q8	3.56748	4.14185e-11
NR_029729	Mirlet7c-2	3.27714	4.32273e-11
NM_028195	Cyth4	3.35747	4.57215e-11
NM_001135115	Gm12250	4.97532	4.79345e-11
NR_004446	H2-K2	3.29456	4.97874e-11
NM_007498	Atf3	4.11837	5.1056e-11
NM_010745	Ly86	3.23404	5.9249e-11
NM_205820	Tlr13	4.15826	6.25117e-11
NM_008329	Ifi204	5.55778	7.42629e-11
NM_007649	Cd48	4.98063	7.80385e-11
NM_008330	Ifi47	4.52058	1.03626e-10
NM_009780	C4b	3.07757	1.16144e-10
NM_010512	Igf1	3.33066	1.24766e-10
NM_001111275	Igf1	3.32129	1.44217e-10
NM_011413	C4a	3.10858	1.58834e-10
NM_010062	Dnase2a	3.43654	1.59582e-10
NM_001042489	Hvcn1	3.84157	1.65401e-10
NM_028752	Hvcn1	3.85719	1.65401e-10
NM_010186	Fcgr1	3.50767	1.68387e-10
NM_181545	Slfn8	4.47003	1.6871e-10
NM_010394	H2-Q7	3.13334	1.71951e-10
NM_008225	Hcls1	3.59479	1.71951e-10
NM_009890	Ch25h	5.87272	1.8867e-10
NM_170758	Cd300a	4.14796	2.18171e-10
NM_026835	Ms4a6d	4.84355	2.23501e-10
NM_010368	Gusb	3.12201	2.34121e-10
NM_001142706	Cfb*	6.50019	2.3956e-10
NM_008198	Cfb*	6.50019	2.3956e-10
NM_001111274	Igf1	3.28558	2.3956e-10
NM_001167743	Slfn8	4.50203	2.44701e-10
NM_019738	Nupr1	3.58368	2.54497e-10
NM_001111276	Igf1	3.27585	2.75041e-10
NM_134250	Havcr2	3.58055	3.1813e-10
NM_153505	Nckap1l	3.30371	3.52786e-10
NM_011701	Vim	2.92042	3.62597e-10
NM_133211	Tlr7	3.98243	3.65858e-10
NM_028608	Glipr1	4.99725	3.75258e-10
NM_001033245	Hk3	4.28214	3.94367e-10
NM_009982	Ctsc	3.47394	3.94479e-10
NM_010188	Fcgr3	3.32931	3.94479e-10
NM_177337	Arl11	5.37152	4.1181e-10
NM_007781	Csf2rb2	4.67036	4.78101e-10
NM_010387	H2-DMb1	4.36432	4.78101e-10
NM_174990	Gimap4	5.0229	4.91646e-10
NR_029726	Mirlet7a-2	3.40756	5.13339e-10
NM_009252	Serpina3n	2.92153	5.32478e-10
NM_008400	Itgal	5.4991	5.98019e-10
NM_010391	H2-Q10	3.21218	6.65525e-10
NM_011691	Vav1	3.50277	7.16624e-10
NM_001163815	Vav1	3.50201	7.21652e-10
NM_001005508	Arhgap30	3.47688	7.40546e-10
NM_024253	Nkg7	5.57196	7.41133e-10
NM_029612	Slamf9	4.36641	7.86317e-10
NM_001163816	Vav1	3.51429	8.28526e-10
NM_023258	Pycard	3.57424	8.68371e-10
NM_178785	Rasal3	4.21354	8.72827e-10
NM_008372	Il7r	4.69929	1.18538e-09
NM_008486	Anpep	3.52479	1.3623e-09
NM_001081032	Gm8909	3.23141	1.55285e-09
NR_033596	5730416F02Rik	4.85091	1.81839e-09
NM_009696	Apoe	2.77343	1.87468e-09
NR_029725	Mirlet7a-1	3.25739	2.0056e-09
NM_001111073	Fxyd5	3.21181	2.26162e-09
NM_007645	Cd37	3.65405	2.46873e-09
NM_001136071	Lsp1	3.37117	2.51483e-09
NM_011414	Slpi	5.58573	2.59157e-09
NM_178911	Pld4	3.0536	2.97666e-09
NM_008761	Fxyd5	3.17772	3.23427e-09
NM_010422	Hexb	2.72212	6.24357e-09
NM_030691	Igsf6	4.35012	6.42199e-09
NM_008605	Mmp12*	8.25822	6.51003e-09
NM_019440	Irgm2	3.2312	7.65853e-09
NM_019391	Lsp1	3.2695	8.79767e-09
NM_207244	Cd200r4*	6.50589	9.01204e-09
NM_001033405	Treml2	4.70295	9.1686e-09
NM_011313	S100a6	2.75259	9.95585e-09
NM_013487	Cd3d*	8.21909	1.09009e-08
NM_033374	Dock2	3.40865	1.09009e-08
NM_011539	Tbxas1	3.58493	1.1107e-08
NM_010493	Icam1	3.41471	1.16033e-08
NM_010876	Ncf1	3.10641	1.18052e-08
NM_009776	Serping1	3.20053	1.19702e-08
NM_010531	Il18bp	4.03782	1.5251e-08
NM_018734	Gbp3	3.01421	1.76719e-08
NM_001134391	Apobec1	3.6353	1.87274e-08
NM_031159	Apobec1	3.6353	1.87274e-08
NM_008206	H2-Oa	4.45003	1.93444e-08
NM_021394	Zbp1	5.98841	1.95377e-08
NM_145211	Oas1a	4.60912	2.01425e-08
NM_029803	Ifi27l2a	3.73169	2.18392e-08
NM_007651	Cd53	3.23981	2.29832e-08
NM_133859	Olfml3	2.73617	2.44057e-08
NM_027206	Tnfaip8l2	3.44089	2.69083e-08
NM_013612	Slc11a1	3.76804	2.82912e-08
NM_011852	Oas1g	4.69718	3.07686e-08
NM_008326	Irgm1	2.74499	3.08539e-08
NM_138672	Stab1	3.06903	3.09343e-08
NM_011095	Lilrb3	4.78064	3.38455e-08
NM_019449	Unc93b1	2.90023	3.7278e-08
NM_001033207	Nlrc5	4.16032	3.79765e-08
NM_001163464	Abi3	3.28713	3.85631e-08
NM_183390	Klhl6	3.38018	4.29193e-08
NM_025659	Abi3	3.25825	4.63302e-08
NM_011623	Top2a	3.50829	4.85435e-08
NM_001113474	Lair1	2.87671	4.97002e-08
NM_009985	Ctsw*	6.37407	5.01871e-08
NM_001161428	Unc93b1	2.89053	5.71873e-08
NM_010421	Hexa	2.61904	5.81936e-08
NM_013585	Psmb9	3.93725	6.08544e-08
NM_010398	H2-T23	2.77335	6.25303e-08
NM_201642	Ugt1a7c	4.22984	6.47888e-08
NM_011206	Ptpn18	3.75531	6.68573e-08
NM_023142	Arpc1b	2.70228	6.74267e-08
NM_019455	Hpgds	3.04988	8.00636e-08
NM_178611	Lair1	2.8571	8.30637e-08
NM_027222	2010001M09Rik	5.69854	9.5672e-08
NM_001033450	Mnda	4.80473	9.67359e-08
NM_013566	Itgb7	3.64602	1.15682e-07
NM_172648	Ifi205	5.12521	1.17854e-07
NM_013652	Ccl4*	6.64401	1.18247e-07
NM_011176	St14	3.60612	1.37234e-07
NM_033444	Clic1	2.66555	1.42199e-07
NM_153795	Fermt3	3.12902	1.42199e-07
NM_001145801	Ctla2b	2.87655	1.4406e-07
NM_001037727	Arhgap25	3.32979	1.46492e-07
NM_013563	Il2rg	3.90046	1.48601e-07
NM_175088	Mdfic	3.21302	1.50365e-07
NM_013470	Anxa3	2.63801	1.67316e-07
NM_007486	Arhgdib	2.94644	1.92885e-07
NM_011854	Oasl2	2.89767	2.1565e-07
NM_015811	Rgs1	4.50552	2.24364e-07
NM_010390	H2-Q1	2.99529	2.28401e-07
NM_007797	Ctla2b	2.84157	2.4841e-07
NM_001113326	Msr1*	5.98841	2.58014e-07
NM_175476	Arhgap25	3.31126	2.59253e-07
NM_001145960	Slc37a2	3.42578	2.63155e-07
NM_020258	Slc37a2	3.42578	2.63155e-07
NM_007535	Bcl2a1c	4.83123	3.1318e-07
NM_013486	Cd2*	6.20914	3.85544e-07
NM_001177351	AW112010	3.61176	3.94314e-07
NM_008511	Lrmp	4.27933	4.17869e-07
NM_001029841	Sla	3.36069	4.43307e-07
NM_009192	Sla	3.35464	4.43307e-07
NM_138310	Apob48r	3.39255	4.4606e-07
NM_001159555	Cd36	5.10226	4.63601e-07
NM_007643	Cd36	5.10226	4.63601e-07
NM_183168	P2ry6	3.79455	4.83769e-07
NM_010392	H2-Q2	2.76159	4.93524e-07
NM_019388	Cd86	3.38662	5.20349e-07
NM_021472	Rnase4	2.56056	5.20349e-07
NM_008528	Blnk	3.54774	5.26547e-07
NM_001159557	Cd36	5.09048	5.29188e-07
NM_201239	Rnase4	2.55705	5.31572e-07
NM_011407	Slfn1*	7.00576	5.44585e-07
NM_001170853	Mndal	3.93629	5.49274e-07
NM_001159558	Cd36	5.08654	5.49469e-07
NM_001034859	Gm4841*	6.17377	5.638e-07
NM_001159556	Cd36	5.07064	6.69593e-07
NM_008199	H2-Bl	2.70428	6.77425e-07
NM_201644	Ugt1a9	4.14969	6.79577e-07
NM_201641	Ugt1a10	4.17623	6.92257e-07
NM_016722	Galns	2.71625	7.1143e-07
NM_008311	Htr2b*	5.89716	7.39668e-07
NM_008798	Pdcd1*	6.14796	7.5672e-07
NM_013815	Baz1a	3.22564	7.58368e-07
NM_001193645	Galns	2.7133	8.02614e-07
NM_013792	Naglu	2.77094	8.82894e-07
NM_201643	Ugt1a5	4.15351	9.09126e-07
NM_201410	Ugt1a6b	4.15351	9.09126e-07
NR_015519	AI662270	4.87681	9.33687e-07
NM_201645	Ugt1a1	4.15065	9.34831e-07
NM_013701	Ugt1a2	4.15065	9.34831e-07
NM_028788	1300002K09Rik*	6.12697	9.48767e-07
NM_008620	Gbp4	3.32536	1.00189e-06
NM_023065	Ifi30	3.5888	1.00189e-06
NM_029509	Gbp8	3.9463	1.00813e-06
NM_016850	Irf7	3.11251	1.04968e-06
NM_145079	Ugt1a6a	4.11032	1.07488e-06
NM_011905	Tlr2	2.88376	1.14741e-06
NM_001082960	Itgam	2.57539	1.14965e-06
NM_008401	Itgam	2.57539	1.14965e-06
NM_001172117	Hck	3.22252	1.22634e-06
NM_010407	Hck	3.22252	1.22634e-06
NM_007678	Cebpa	2.51065	1.31142e-06
NM_001113478	Frrs1	3.94378	1.3392e-06
NM_010386	H2-DMa	2.88968	1.3392e-06
NM_009146	Frrs1	3.94111	1.38164e-06
NM_009259	Spn	4.63041	1.62248e-06
NM_009099	Trim30	2.99574	1.65312e-06
NM_021718	Ms4a4b	5.61918	1.72958e-06
NM_001033435	Gm885	4.90046	1.73179e-06
NM_010240	Ftl1	2.32498	1.90828e-06
NM_008677	Ncf4	4.00576	1.99079e-06
NM_013820	Hk2	2.77148	1.99307e-06
NM_009852	Cd6*	Inf	2.17122e-06
NM_011355	Sfpi1	3.06676	2.25246e-06
NM_001110192	Inpp5d	2.75105	2.3212e-06
NM_010566	Inpp5d	2.75105	2.3212e-06
NM_001037801	Cd6*	Inf	2.3275e-06
NM_007899	Ecm1	2.99951	2.37697e-06
NM_001145799	Ctla2a	2.48649	2.44269e-06
NM_007796	Ctla2a	2.48649	2.44269e-06
NM_001110193	Inpp5d	2.74575	2.4515e-06
NM_008049	Ftl2	2.28504	2.53835e-06
NM_008871	Serpine1	4.03422	2.61426e-06
NM_008369	Il3ra	3.57854	2.72251e-06
NM_001042580	Cd63	2.27202	2.78104e-06
NM_007653	Cd63	2.26853	2.8145e-06
NM_001168615	Tifab	3.02049	2.87289e-06
NM_145976	Tifab	3.01911	2.91615e-06
NM_172796	Slfn9	4.09631	3.53746e-06
NM_021398	Slc43a3	4.02798	3.91768e-06
NM_001099634	Myof	3.1818	4.09778e-06
NM_010501	Ifit3	2.35198	5.49569e-06
NM_010696	Lcp2	3.2231	5.72179e-06
NM_177081	Ptpn7	5.20414	5.72179e-06
NM_025760	Ptplad2	3.46164	6.06495e-06
NM_012057	Irf5	2.95112	6.12298e-06
NM_022321	Parvg	3.20414	6.52416e-06
NM_181542	Slfn10-ps	3.87856	6.52416e-06
NM_023380	Samsn1	3.30723	6.67879e-06
NM_015783	Isg15	2.74609	6.71855e-06
NM_172777	Gbp9	3.2956	6.8643e-06
NM_001162500	Parvg	3.19847	6.91937e-06
NM_001038604	Clec5a	2.97382	7.14462e-06
NM_001081291	Ccdc88b	2.6384	7.22146e-06
NM_029600	Abcc3	3.37184	7.75635e-06
NM_021364	Clec5a	2.96628	7.78282e-06
NM_009778	C3	2.16883	8.8262e-06
NM_027840	Snx20	3.2391	8.84314e-06
NM_001127382	Rbm47	4.83688	9.04465e-06
NM_008491	Lcn2	3.35614	9.26119e-06
NM_011577	Tgfb1	2.57284	9.94673e-06
NM_175026	Pyhin1	4.82745	9.98177e-06
NM_009987	Cx3cr1	2.22301	1.05303e-05
NM_001025208	LOC547349	2.74055	1.05303e-05
NM_023143	C1ra	4.1747	1.05681e-05
NM_008594	Mfge8	2.16398	1.06665e-05
NM_001163616	1810011H11Rik	4.51964	1.08538e-05
NM_001045489	Mfge8	2.16101	1.10125e-05
NM_011909	Usp18	3.20619	1.15913e-05
NM_178446	Rbm47	4.8036	1.27668e-05
NM_010516	Cyr61	2.84015	1.37193e-05
NM_001038653	Slc16a3	3.09628	1.37455e-05
NM_139065	Rbm47	4.7891	1.48761e-05
NM_007403	Adam8	3.35614	1.50222e-05
NM_001083312	Gbp6	2.47798	1.50222e-05
NM_145545	Gbp6	2.47798	1.50222e-05
NM_001126182	Naip2	3.48312	1.51488e-05
NM_010872	Naip2	3.48312	1.51488e-05
NM_030696	Slc16a3	3.09311	1.51488e-05
NM_011157	Srgn	2.56504	1.51488e-05
NM_130449	Colec12	2.64444	1.53931e-05
NM_008392	Irg1	4.48488	1.54535e-05
NM_009911	Cxcr4	3.06459	1.54948e-05
NM_011337	Ccl3	4.26607	1.56639e-05
NM_019432	Tmem37	3.39679	1.59843e-05
NM_007408	Plin2	2.32791	1.64803e-05
NM_177568	Plcb2	3.4856	1.7149e-05
NM_175362	Card11	4.41359	1.7227e-05
NM_013484	C2	4.0843	1.79059e-05
NM_011610	Tnfrsf1b	2.56044	1.79059e-05
NM_010877	Ncf2	2.78733	1.93612e-05
NM_021887	Il21r	3.28688	1.94527e-05
NM_020272	Pik3cg	3.07418	1.98935e-05
NM_008437	Napsa*	6.64893	2.0167e-05
NM_001146200	Pik3cg	3.07221	2.02134e-05
NM_001146201	Pik3cg	3.07221	2.02134e-05
NM_007609	Casp4	4.52148	2.03623e-05
NM_001166376	Ms4a6c	4.75469	2.03623e-05
NM_007798	Ctsb	2.03846	2.13243e-05
NM_175048	Gimap4	4.74971	2.13862e-05
NM_011518	Sykb	2.92071	2.20748e-05
NM_153098	Cd109	2.68342	2.21787e-05
NM_001145884	Itgb5	2.08497	2.34015e-05
NM_010580	Itgb5	2.08486	2.34015e-05
NM_001038654	Slc16a3	3.07105	2.35712e-05
NM_010577	Itga5	3.10712	2.36023e-05
NM_022305	B4galt1	2.63121	2.63106e-05
NM_009251	Serpina3g	2.69897	2.71236e-05
NM_019456	Apbb1ip	2.49652	2.86728e-05
NM_010747	Lyn	2.51096	3.25115e-05
NM_024444	Cyp4f18	3.19705	3.29083e-05
NM_001111096	Lyn	2.50736	3.31865e-05
NM_026960	Gsdmd	3.00451	3.38788e-05
NM_001005858	I830012O16Rik	2.21021	3.46679e-05
NM_011136	Pou2af1*	5.76893	3.59636e-05
NM_010329	Pdpn	2.21698	3.64626e-05
NM_023132	Renbp	2.45581	3.68964e-05
NM_025378	Ifitm3	2.27249	3.8373e-05
NM_177083	B430306N03Rik*	6.08588	4.0848e-05
NM_007648	Cd3e*	6.08588	4.0848e-05
NM_001177467	H2-t9	2.93725	4.10551e-05
NM_007782	Csf3r	3.09386	4.16554e-05
NR_033450	Serpina3h	2.77821	4.23459e-05
NM_008906	Ctsa	2.01135	4.26407e-05
NM_001164704	Renbp	2.44172	4.27688e-05
NM_001038492	Ctsa	2.01017	4.3249e-05
NM_133871	Ifi44	3.47263	4.43302e-05
NM_021355	Fmod	2.31262	4.61045e-05
NM_010658	Mafb	2.19687	4.67107e-05
NM_009253	Serpina3m	2.64769	5.16519e-05
NM_001161731	Ang	2.8071	5.2781e-05
NM_011315	Saa3*	6.05658	5.2781e-05
NM_007447	Ang	2.77974	5.61686e-05
NM_010259	Gbp1	4.41174	6.00314e-05
NM_016669	Crym	3.96186	6.12334e-05
NM_008518	Ltb	3.89021	6.14496e-05
NM_011820	Ggt5	2.46565	6.19984e-05
NM_001081117	Mki67	2.938	6.31284e-05
NM_008458	Serpina3c	2.49888	6.31284e-05
NM_008535	Lyl1	2.97713	6.35251e-05
NM_001173550	C5ar1	4.03422	6.46138e-05
NM_007577	C5ar1	4.03422	6.46138e-05
NM_029495	Epsti1	3.99264	6.51788e-05
NM_001025597	Ikzf1	2.83028	7.09801e-05
NM_031247	Gimap3	4.327	7.2009e-05
NM_026405	Rab32	2.88221	7.22251e-05
NM_134152	Lpxn	3.41399	8.01716e-05
NM_010764	Man2b1	2.02214	8.18548e-05
NM_007679	Cebpd	2.20916	8.3553e-05
NM_011303	Dhrs3	2.12079	8.41499e-05
NM_001101472	Serpina3j	2.63791	8.83207e-05
NR_028537	Snord99	2.05798	8.92386e-05
NM_001168294	Serpina3f	2.77801	8.99927e-05
NM_001172424	Dhrs3	2.11781	9.19346e-05
NM_001033335	Serpina3f	2.77429	9.33652e-05
NM_145437	Cd300ld*	5.41273	9.36073e-05
NM_001139519	Zbp1	4.90458	0.000102251
NM_146167	Gimap7*	5.64893	0.000103939
NM_013542	Gzmb*	Inf	0.000104116
NM_008278	Hpgd	2.26464	0.000104274
NM_001168295	Serpina3f	2.75932	0.00010844
NM_023738	Uba7	2.75932	0.00010844
NM_001145858	Sh3bp2	2.54095	0.000109036
NM_001145859	Sh3bp2	2.53954	0.000110528
NM_001136088	Sh3bp2	2.53813	0.000111809
NM_011893	Sh3bp2	2.53578	0.000111809
NM_019680	Elf4	3.50776	0.000113828
NM_027320	Ifi35	2.37661	0.000114315
NM_001039530	Parp14	2.64768	0.000114575
NM_001039160	Gvin1	2.47205	0.000115228
NM_029000	Gvin1	2.46769	0.000118049
NM_009910	Cxcr3*	7.31034	0.000121024
NM_010194	Fes	2.52678	0.000124953
NM_001145821	Ggta1	2.4824	0.000125105
NM_010283	Ggta1	2.4824	0.000125105
NM_030720	Gpr84	3.71871	0.000125372
NM_177611	Psd4	3.14413	0.000127545
NM_001025313	Tapbp	1.92286	0.000147276
NM_009318	Tapbp	1.92286	0.000147276
NM_016907	Spint1	3.14778	0.00015507
NM_009775	Tspo	2.60261	0.000156981
NM_011405	Slc7a7	3.04494	0.000164871
NM_008940	Klk8	2.86682	0.00016531
NM_178598	Tagln2	2.00781	0.000167419
NM_001160415	Apobec3	2.56259	0.000169306
NM_030255	Apobec3	2.56259	0.000169306
NM_008331	Ifit1	2.36675	0.000175398
NM_011804	Creg1	1.96388	0.000185026
NM_010070	Dok1	2.77688	0.000193843
NR_029732	Mirlet7f-2	3.25661	0.000194588
NM_001159649	Lax1	4.82212	0.000206751
NM_172842	Lax1	4.82212	0.000206751
NM_013454	Abca1	2.01511	0.000206799
NM_007657	Cd9	1.89454	0.000206799
NM_001163510	Kcnn4	3.42291	0.000206799
NM_008433	Kcnn4	3.42291	0.000206799
NM_001162433	Lck	3.4642	0.000206799
NM_001163575	Parp10	2.75163	0.000208323
NM_001163576	Parp10	2.74623	0.000208323
NM_010693	Lck	3.46048	0.000213132
NM_028773	Sash3	2.95147	0.000215623
NM_001162432	Lck	3.45675	0.000220333
NM_009578	Ikzf1	2.73993	0.000220844
NM_001159396	Irf1	2.58441	0.000227749
NM_001167784	Tcirg1	2.10447	0.000228857
NM_008390	Irf1	2.57941	0.000230391
NM_009984	Ctsl	1.8442	0.000232811
NM_153408	Neurl3	3.36692	0.00023888
NM_001111023	Runx1	3.24781	0.00023888
NM_025806	Plbd1	4.48167	0.000246546
NM_010233	Fn1	1.96324	0.000249208
NM_016701	Nes	1.89794	0.000252053
NM_009821	Runx1	3.24118	0.000253316
NM_011254	Rbp1	1.96073	0.000258733
NM_001136091	Tcirg1	2.08836	0.000265409
NM_016921	Tcirg1	2.08408	0.000272959
NM_178440	Myo1g	3.87072	0.000281643
NM_007799	Ctse	4.55778	0.000283812
NM_133754	Fblim1	2.66281	0.000297662
NM_011503	Stxbp2	2.26901	0.000301395
NM_008013	Fgl2	2.31698	0.00030584
NM_001146022	Wdfy4	2.92499	0.000323201
NM_001167705	Serpina3a	2.97094	0.00032385
NM_001081215	Ddx60	4.03951	0.000329125
NM_153137	Traf3ip3	3.50182	0.000333518
NM_134116	Gpsm3	2.53552	0.000337948
NM_001136484	Gcnt1	2.9356	0.000343576
NM_010265	Gcnt1	2.9356	0.000343576
NM_173442	Gcnt1	2.9356	0.000343576
NM_009008	Rac2	2.19515	0.000356059
NM_001013817	Sp140*	5.24367	0.000369853
NM_020568	Plin4	2.0368	0.00038136
NM_011827	Hcst	4.73466	0.000418114
NM_001163256	Fblim1	2.61295	0.000437765
NM_009807	Casp1	2.39061	0.000448036
NM_001035122	Golm1	1.94065	0.000450486
NM_027307	Golm1	1.93984	0.000452608
NM_153564	Gbp5	2.80595	0.000458812
NM_145509	5430435G22Rik	1.99444	0.000469659
NM_021384	Rsad2	2.48634	0.000507841
NM_172285	Plcg2	2.27786	0.000510368
NM_027667	Arhgap19	2.4104	0.000536475
NM_013560	Hspb1	1.81357	0.00058944
NM_001163495	Arhgap19	2.41204	0.00060573
NM_001033525	Kcnk6	2.56731	0.000618266
NM_010870	Naip5	3.25918	0.000626703
NM_031376	Pik3ap1	3.03755	0.000661546
NR_029731	Mirlet7f-1	3.28214	0.000719923
NM_001081105	Rhoh	3.3907	0.000719923
NM_009370	Tgfbr1	1.84684	0.000735522
NM_008153	Cmklr1	2.3823	0.00076122
NM_011671	Ucp2	1.76315	0.000761475
NM_029499	Ms4a4c	4.95705	0.000764918
NM_026436	Tmem86a	1.9325	0.000782864
NM_001037859	Csf1r	1.76103	0.000814208
NM_010551	Il16	2.57664	0.000840105
NM_009924	Cnr2	3.98258	0.000841051
NM_007575	Ciita*	6.18396	0.000856498
NM_028728	Nfam1	2.77586	0.000858322
NM_010129	Emp3	2.80729	0.000871255
NM_001113356	C1rb	4.24367	0.000875129
NM_023409	Npc2	1.71144	0.000875129
NM_028785	Dock8	2.25466	0.000879136
NM_175397	Sp110	3.97085	0.000918868
NM_030253	Parp9	2.33917	0.000942838
NR_029730	Mirlet7e	2.76178	0.000968172
NM_001045514	Akna	2.33563	0.000996617
NM_001045481	Ifi203	3.15098	0.000996617
NM_177320	Pik3r5	2.479	0.00100506
NM_001136236	Fcrl1	4.75824	0.00101216
NM_011458	Serpina3k	2.70259	0.00101734
NM_009371	Tgfbr2	1.90247	0.00101734
NM_028071	Cotl1	1.70216	0.00101813
NM_008328	Ifi203	3.14711	0.00101928
NM_029575	Tgfbr2	1.90187	0.00101928
NM_013488	Cd4	4.90868	0.00108609
NM_023835	Trim12	2.48286	0.00112097
NM_028518	Col20a1	2.98578	0.00113957
NM_001111021	Runx1	3.14969	0.00115422
NM_197986	Tmem140	2.55837	0.0011672
NM_001159572	4632428N05Rik	1.76901	0.00121033
NM_028732	4632428N05Rik	1.76901	0.00121033
NM_001111022	Runx1	3.14174	0.00123042
NM_001159538	Fgd2	2.36567	0.00123127
NM_013710	Fgd2	2.36567	0.00123127
NM_008348	Il10ra	2.24151	0.00124374
NM_001146346	Emp3	2.87827	0.00125823
NM_153090	Fcrl1	4.5888	0.00128251
NM_009808	Casp12	2.4198	0.00131653
NM_008521	Ltc4s	2.40823	0.00132012
NM_016794	Vamp8	1.85162	0.00132299
NM_016721	Iqgap1	1.81447	0.00134493
NM_178165	Fcrl1	4.58111	0.00135216
NM_009396	Tnfaip2	2.65825	0.00138655
NM_009303	Syngr1	1.73937	0.00148127
NM_008207	H2-T24	2.33333	0.0015504
NM_010156	Samd9l	2.20738	0.00173096
NR_030719	Gm8979	2.41185	0.00173832
NM_199221	Cd300lb*	6.07861	0.00174575
NM_009283	Stat1	1.75339	0.00176618
NM_139198	Plac8	4.14969	0.00176903
NM_001033308	BC013712	3.37591	0.00182568
NM_028967	Batf2	4.41888	0.00188745
NM_001008700	Il4ra	1.90195	0.00188745
NM_153074	Lrrc25	3.63625	0.00191018
NM_023670	Igf2bp3*	6.91686	0.00199238
NM_011113	Plaur	3.08605	0.00223126
NM_009369	Tgfbi	1.81546	0.0022737
NM_009373	Tgm2	1.78153	0.00228153
NM_009663	Alox5ap	2.04201	0.00242109
NM_001146007	9230105E10Rik	2.22063	0.00250915
NM_010389	H2-Ob	3.42124	0.00255231
NM_010730	Anxa1	3.6371	0.00261688
NM_008909	Ppl	3.6371	0.00261688
NM_206536	AB124611*	6.86711	0.00274988
NM_139300	Mylk	1.70305	0.00274988
NM_009515	Was	2.91784	0.00274988
NM_001004174	AA467197	3.58441	0.00283755
NM_175677	9230105E10Rik	2.20692	0.00287566
NM_021297	Tlr4	3.10822	0.00289998
NM_145449	Ifi27l2b	4.46884	0.00304891
NM_016933	Ptprcap*	5.98841	0.00315843
NM_008368	Il2rb	4.23585	0.00335585
NM_001098271	Tmem176a	1.7283	0.00341143
NM_172498	Ptk2b	1.86194	0.00342539
NM_172574	Pqlc3	3.02981	0.00345073
NM_001164327	Gm4902	3.91336	0.00348952
NM_001162366	Ptk2b	1.85727	0.00352415
NM_183201	Slfn5	1.71849	0.00352415
NM_001162365	Ptk2b	1.85586	0.00354169
NM_025326	Tmem176a	1.71917	0.00361922
NM_001173460	Sirpb1b*	5.96495	0.00364221
NM_010304	Gna15	2.56236	0.00367326
NR_030465	Mir692-1	2.2257	0.0037049
NM_001013779	Aim2	2.69026	0.00382782
NM_008339	Cd79b	3.89929	0.00382782
NM_010370	Gzma	4.56671	0.00388946
NR_030720	Gm8989	2.37661	0.00400874
NM_019732	Runx3*	5.47162	0.00414252
NM_009841	Cd14	2.30723	0.00430885
NM_001163539	5430427O19Rik	3.18396	0.00434747
NM_009848	Entpd1	1.88156	0.00451173
NM_010399	H2-T9	1.65619	0.00451988
NM_001045540	Gm12185	3.94111	0.00458559
NM_010397	H2-T22	1.65297	0.00460608
NM_008204	H2-M2	3.87072	0.00465407
NM_013482	Btk	3.12666	0.00468949
NM_010689	Lat	3.4696	0.00485472
NM_007642	Cd28*	5.91686	0.00486492
NM_134160	Mcoln3*	5.91686	0.00486492
NM_026640	Fam111a	2.21943	0.00487205
NM_153551	Dennd1c	2.84577	0.00526321
NM_001081169	Aspg	2.58197	0.00581058
NM_001039192	Gmfg	3.16748	0.00584809
NM_001164197	Mmp19	2.40297	0.00603149
NM_001039151	Cd44	1.6623	0.00628658
NM_030682	Tlr1	3.82677	0.00628766
NM_011331	Ccl12	3.70664	0.00629301
NM_009851	Cd44	1.65701	0.00652743
NM_026515	2810417H13Rik	3.75668	0.00655437
NM_021893	Cd274	1.98266	0.00655437
NM_001039150	Cd44	1.65531	0.00655437
NM_001177785	Cd44	1.65531	0.00655437
NM_001177786	Cd44	1.65531	0.00655437
NM_001177787	Cd44	1.65531	0.00655437
NM_008879	Lcp1	1.56115	0.00655437
NM_175316	Slco2b1	1.69764	0.00655437
NM_021412	Mmp19	2.37335	0.00657916
NM_021293	Cd33	3.01459	0.00659782
NM_009238	Sox4	1.67116	0.00665376
NM_011723	Xdh	2.00135	0.00665642
NM_001164040	Ly6e	1.50901	0.00665817
NM_001164038	Ly6e	1.50684	0.00673945
NM_001164039	Ly6e	1.50684	0.00673945
NM_008536	Tm4sf1	1.64946	0.00678
NM_173394	Ticam2	3.38102	0.00683257
NM_011189	Psme1	1.60271	0.00704354
NM_133792	Pla2g15	1.63796	0.00710345
NM_177055	A630001G21Rik	3.74203	0.00714197
NM_001164037	Ly6e	1.49874	0.00720252
NM_001164036	Ly6e	1.496	0.00736643
NM_008529	Ly6e	1.496	0.00736643
NM_001163161	Clec4d*	5.84157	0.00745845
NM_010819	Clec4d*	5.84157	0.00745845
NM_001081185	Flnc	1.68363	0.00749617
NM_001033484	Iqgap3	3.67084	0.00778942
NM_178931	Tnfrsf14	3.32577	0.00779476
NM_007659	Cdk1	2.44603	0.00785703
NM_199146	Trim79	2.2601	0.00788975
NM_145209	Oasl1	3.47384	0.00795262
NM_011526	Tagln	1.74454	0.00795262
NM_001167828	Trim79	2.30956	0.00795262
NM_144904	Rod1	1.58128	0.00795595
NM_178164	Rod1	1.58086	0.00797603
NM_009970	Csf2ra	1.82034	0.00804468
NM_001100462	Tmem221	4.44603	0.00815878
NM_001033293	Uap1l1	1.59498	0.00820317
NM_008342	Igfbp2	1.57117	0.00834032
NM_173006	Pon3	2.38751	0.00856638
NM_011019	Osmr	2.14969	0.0086453
NM_029364	Gns	1.47127	0.00876129
NM_001146711	2310014H01Rik	1.69592	0.008981
NM_175242	2310014H01Rik	1.69357	0.00899552
NM_001033380	Itpripl2	1.94028	0.00906131
NM_146251	Pnpla7	1.60142	0.00906497
NM_001146710	2310014H01Rik	1.69243	0.00916922
NM_008026	Fli1	1.96333	0.00916922
NM_008878	Serpinf2*	5.3319	0.00922825
NM_012054	Aoah*	5.0115	0.00927056
NM_011163	Eif2ak2	1.6446	0.00945299
NM_001159418	Irf9	1.73491	0.00960265
NM_023386	Rtp4	2.00071	0.00960265
NM_007601	Capn3	1.98703	0.00971162
NM_001177799	Capn3	1.99027	0.00975746
NM_001111058	Cd33	2.87634	0.0099238
NM_172133	Adap2	2.15293	0.00998273
NM_001164735	Crlf2	1.89278	0.00999289
NM_016715	Crlf2	1.89278	0.00999289
NM_001039647	Gbp11	2.4029	0.0100159
NM_013471	Anxa4	1.71403	0.0102075
NM_029084	Slamf8	3.68191	0.0102075
NM_001161365	Rin3	2.16667	0.0108349
NM_177620	Rin3	2.16667	0.0108349
NM_001159417	Irf9	1.70523	0.0112075
NM_001083938	Rnaset2a	1.56589	0.0112075
NM_001029872	Itgad	2.54712	0.0112613
NM_001177632	Itgad	2.54712	0.0112613
NM_001159393	Irf1	2.56473	0.0114224
NM_010554	Il1a	4.25338	0.0114237
NM_026611	Rnaset2b	1.56134	0.0114237
NM_010388	H2-DMb2	3.50092	0.0116083
NM_008394	Irf9	1.6985	0.0118279
NM_001040654	Cdkn2a*	4.96495	0.0119086
NM_010871	Naip6	3.16197	0.0119086
NM_146162	Tmem119	1.55654	0.0119086
NM_010755	Maff	2.14132	0.0119351
NM_001109761	Capn3	1.98035	0.0119582
NM_173405	Amz1	1.90186	0.0124178
NM_010738	Ly6a	1.53893	0.0126735
NM_025992	Herc6	2.00898	0.0131739
NM_001005421	Amica1	4.11222	0.0132529
NM_138630	Arhgap4	2.185	0.01333
NM_001159505	Tnfsf13	2.09392	0.0134321
NM_023517	Tnfsf13	2.09392	0.0134321
NM_001162423	Arhgap4	2.18224	0.0135653
NM_008208	H2-T3	2.57784	0.0137744
NM_010442	Hmox1	1.86048	0.0137896
NM_027450	Glipr2	1.65175	0.0139906
NM_001162424	Arhgap4	2.17671	0.0140855
NM_033073	Krt7	2.45432	0.0145193
NR_030704	Snord55	1.8384	0.0145329
NM_001111059	Cd34	1.54492	0.0145696
NM_001039103	Rasa4	1.85143	0.0145696
NM_009402	Pglyrp1	1.68122	0.0146394
NM_133914	Rasa4	1.84076	0.0149651
NR_028526	Snord49b	2.08484	0.0149651
NM_133654	Cd34	1.54121	0.0151823
NM_178650	Tbc1d10c	3.09105	0.015405
NM_009284	Stat6	1.88437	0.0154749
NM_001142920	Tcf7l2	1.76214	0.0154749
NM_177260	Tmem154	3.28214	0.0155689
NM_010277	Gfap	1.36363	0.0157596
NM_009333	Tcf7l2	1.75722	0.015788
NM_146069	Lrrc33	1.79207	0.0157928
NM_013515	Stom	1.62737	0.0158856
NM_001142921	Tcf7l2	1.75587	0.0158856
NM_001142923	Tcf7l2	1.75587	0.0158856
NM_001113461	Tec	2.10988	0.0159349
NM_001113460	Tec	2.10408	0.0160339
NM_001142918	Tcf7l2	1.74791	0.0163488
NM_001142922	Tcf7l2	1.74791	0.0163488
NM_001142919	Tcf7l2	1.74656	0.0164914
NM_021545	Naip7	3.30723	0.0165679
NM_028864	Zc3hav1	2.121	0.0166365
NM_010208	Fgr	2.54389	0.0167829
NM_146206	Tpcn2	2.40219	0.0169786
NM_172589	Lhfpl2	1.46995	0.0171604
NM_011173	Pros1	1.47422	0.0178001
NM_016740	S100a11	2.42849	0.0178001
NM_028261	Tmem173	2.07114	0.0182163
NM_010742	Ly6d*	6.50995	0.0182333
NM_001009573	Unc13d	2.65313	0.0182333
NR_029555	Mir142*	4.87971	0.0183067
NM_023209	Pbk	3.41888	0.0183561
NM_028820	1700017B05Rik	1.61075	0.0184657
NM_011823	Gpr34	1.76176	0.0187862
NM_013673	Sp100	2.20099	0.0194945
NM_011609	Tnfrsf1a	1.45584	0.0194945
NM_153175	Gimap6	1.76552	0.0200682
NM_010395	H2-T10	1.49747	0.0204043
NM_015749	Tcn2	1.49408	0.0205987
NM_011333	Ccl2	4.42653	0.02106
NM_001130458	Tcn2	1.49089	0.02106
NM_001173459	LOC100038947*	5.63413	0.0211618
NM_001130459	Tcn2	1.49016	0.0211701
NM_001159301	Lgals9	1.61008	0.0212115
NM_010708	Lgals9	1.60705	0.0216344
NM_173743	Apol9b	2.34853	0.0216916
NM_001162883	Apol9a	2.36004	0.0222361
NM_173786	Apol9a	2.36004	0.0222361
NM_007763	Crip1	1.91013	0.0222361
NM_028053	Tmem38b	1.39578	0.0222361
NM_001081363	Cenpf	2.08932	0.0222718
NM_001101475	F830016B08Rik*	5.61918	0.0226308
NM_001002898	Sirpb1a*	5.61918	0.0226308
NM_008630	Mt2	1.32733	0.0235761
NM_172647	F11r	1.56162	0.0237421
NM_001142924	Tcf7l2	1.75135	0.0241296
NM_146011	Arhgap9	2.0687	0.0242479
NM_178825	Epsti1	4.11103	0.0242479
NM_008349	Il10rb	1.55485	0.0246793
NM_001113464	Tec	2.08152	0.0247638
NM_001168660	Apol9b	2.31106	0.0249222
NM_009898	Coro1a	1.39693	0.0249222
NM_027835	Ifih1	1.84458	0.0251634
NM_009877	Cdkn2a	4.37999	0.0266193
NM_011771	Ikzf3	4.37999	0.0266193
NM_009915	Ccr2	3.39796	0.0271173
NM_019925	Gpr132*	Inf	0.0274255
NM_153788	Acap1	3.6284	0.0279245
NM_001164477	Ifih1	1.83143	0.0279797
NM_172397	Limd2	1.53779	0.0284214
NM_010734	Lst1	3.29408	0.028568
NM_023275	Rhoj	1.68064	0.0285743
NM_009163	Sgpl1	1.42588	0.0293059
NM_010128	Emp1	1.7394	0.0297203
NM_001111311	Lrrfip1	1.58197	0.0311312
NM_001080552	Gsg1	4.19265	0.0314251
NM_025565	Spc25	2.30454	0.0315625
NM_001033122	Cd69*	Inf	0.032785
NM_013819	H2-M3	1.78712	0.032785
NM_178907	Mapkapk3	1.80887	0.032785
NM_010220	Fkbp5	1.33165	0.0328811
NM_175437	Pion	1.88413	0.0338694
NM_010101	S1pr3	1.68675	0.0339458
NM_133626	Rrbp1	1.41418	0.034138
NM_172435	P2ry10*	5.52607	0.0352717
NM_008987	Ptx3	2.66535	0.0352717
NM_018785	Prpf40a	1.34179	0.0353896
NM_008279	Map4k1	2.63032	0.0356359
NM_001177760	Tnfaip8	1.5692	0.0356359
NM_009104	Rrm2	2.35177	0.035767
NM_001111100	Lipa	1.33776	0.0364995
NM_021460	Lipa	1.33776	0.0364995
NM_009151	Selplg	1.42662	0.0378757
NM_019777	Ikbke	2.54201	0.0386017
NM_027185	Def6	1.60808	0.0387135
NM_173024	Serpina3b	2.98483	0.0387364
NM_146191	Lrrk1	1.95238	0.0390008
NM_016919	Col5a3	1.8868	0.039419
NM_199225	Cd300c	4.14572	0.039495
NR_026843	BC024582*	4.72072	0.0399647
NM_133978	Cmtm7	1.96895	0.0400273
NM_199015	D14Ertd668e	3.70407	0.0414053
NM_144938	C1s	2.61918	0.0415211
NM_001080553	Gsg1	4	0.0424178
NM_010352	Gsg1	4	0.0424178
NM_198301	Fam105a	1.70407	0.0435382
NM_009372	Tgif1	1.94472	0.043653
NM_001097617	C1s	2.62503	0.0440325
NM_001162999	Fnip2	1.56502	0.0440325
NM_008550	Man2b2	1.34179	0.0440325
NM_030150	Dhx58	1.97484	0.0442403
NM_027852	Rarres2	1.54456	0.0442403
NR_003520	Mx1	3.3043	0.0442895
NM_177158	Rinl	1.80392	0.0443977
NM_008189	Guca1a	3.53345	0.0453245
NM_016767	Batf*	5.00384	0.0458355
NM_026412	D2Ertd750e	2.18622	0.0468484
NM_011530	Tap2	1.39889	0.0480385
NM_001109914	Apold1	1.69913	0.0484103
NM_022024	Gmfg	2.88507	0.0484103
NM_175035	Gimap5	3.00384	0.0485816
NM_031257	Plekha2	1.42633	0.0489017
NM_001177759	Tnfaip8	1.41461	0.0494304
NM_134131	Tnfaip8	1.41414	0.0494656
NM_139200	Cytip	2.2936	0.0499908
* The number of reads mapping to this locus in mock infected animals was less than 5.
** All 894 significantly (p < 0.05) upregulated transcripts are represented in order of increasing p-value.
