# Supplementary material for: Analysis of the Host Transcriptome from Demyelinating Spinal Cord of Murine Coronavirus-Infected Mice
Source: PLoS One. 2013 Sep 18;8(9):e75346. doi: 10.1371/journal.pone.0075346 (PMC3776850; doi:10.1371/journal.pone.0075346)
Supplement: Table S3 — Gene ontology analysis of 894 upregulated genes. (XLSX) [file pone.0075346.s006.xlsx]

## Sheet: Table S3 -GO dump
Table S3: Gene Ontology analysis of 894 upregulated genes *
category	genes **	pvalue	benjamini
immune response	123	9.6e-75	2.1e-71
defense response	83	3.6e-37	4e-34
positive regulation of immune system process	53	9.8e-31	7.2e-28
cell activation	55	1.3e-28	7.2e-26
inflammatory response	52	9.3e-28	4.1e-25
leukocyte activation	50	2e-26	7.3e-24
antigen processing and presentation	34	3.3e-26	1e-23
antigen processing and presentation of peptide antigen	24	7.8e-26	2.1e-23
response to wounding	61	8e-26	1.9e-23
external side of plasma membrane	48	1.1e-24	2.8e-22
plasma membrane	202	2e-23	2.4e-21
positive regulation of immune response	38	2.2e-23	4.9e-21
positive regulation of response to stimulus	43	6e-23	1.2e-20
cell surface	55	1.3e-22	1.1e-20
immune effector process	36	1.7e-22	3.1e-20
regulation of cell activation	38	4e-21	6.7e-19
regulation of leukocyte activation	37	2.3e-20	3.7e-18
leukocyte mediated immunity	29	7.4e-20	1.1e-17
regulation of lymphocyte activation	35	1.9e-19	2.7e-17
antigen processing and presentation of exogenous peptide antigen	17	6.1e-19	7.9e-17
antigen processing and presentation of exogenous antigen	18	1.6e-18	1.9e-16
T cell activation	31	1.7e-18	2e-16
lymphocyte activation	38	5.7e-18	6.2e-16
lymphocyte mediated immunity	25	3e-17	3.2e-15
adaptive immune response - somatic recombination of immunoglobulin superfamily domains	26	3.2e-17	3.2e-15
adaptive immune response	26	3.2e-17	3.2e-15
activation of immune response	26	6e-17	1.1e-14
regulation of T cell activation	28	2.3e-16	2e-14
cytokine binding	25	3.8e-16	1.8e-13
lysosome	35	1.4e-15	9e-14
lytic vacuole	35	1.6e-15	8.3e-14
antigen processing and presentation of peptide or polysaccharide antigen via MHC class II	14	1.9e-15	1.7e-13
innate immune response	27	2e-15	1.7e-13
positive regulation of cell activation	26	4.3e-15	3.5e-13
myeloid leukocyte activation	17	7e-15	5.5e-13
MHC protein complex	20	9.3e-15	3.9e-13
regulation of adaptive immune response	20	1.5e-14	1.2e-12
regulation of adaptive immune response based on somatic recombination of immune receptors built from immunoglobulin superfamily domains	20	1.5e-14	1.2e-12
vacuole	36	1.6e-14	5.8e-13
positive regulation of leukocyte activation	25	2.5e-14	1.8e-12
positive regulation of lymphocyte activation	24	7.1e-14	5e-12
regulation of leukocyte mediated immunity	21	1.3e-13	8.7e-12
regulation of immune effector process	23	1.5e-13	1e-11
regulation of cytokine production	28	2e-13	1.3e-11
antigen processing and presentation of peptide antigen via MHC class II	12	2.8e-13	1.7e-11
antigen processing and presentation of exogenous peptide antigen via MHC class II	12	2.8e-13	1.7e-11
B cell mediated immunity	20	3.3e-13	2e-11
antigen processing and presentation of peptide antigen via MHC class I	12	7.6e-13	4.5e-11
plasma membrane part	116	1.1e-12	3.4e-11
immunoglobulin mediated immune response	19	2.2e-12	1.2e-10
leukocyte differentiation	27	2.4e-12	1.3e-10
regulation of lymphocyte mediated immunity	19	3.9e-12	2.1e-10
positive regulation of T cell activation	19	5.2e-12	2.8e-10
regulation of lymphocyte differentiation	18	5.6e-12	2.9e-10
T cell differentiation	20	7.2e-12	3.7e-10
hemopoiesis	35	7.6e-12	3.8e-10
hemopoietic or lymphoid organ development	37	9.5e-12	4.6e-10
chemotaxis	23	1.6e-11	7.6e-10
taxis	23	1.6e-11	7.6e-10
immune response-activating signal transduction	16	3.6e-11	1.7e-09
immune system development	37	3.9e-11	1.8e-09
lymphocyte differentiation	23	4e-11	1.8e-09
immune response-activating cell surface receptor signaling pathway	15	4.2e-11	1.9e-09
immune response-regulating cell surface receptor signaling pathway	15	1.3e-10	5.4e-09
immune response-regulating signal transduction	16	1.3e-10	5.5e-09
acute inflammatory response	19	2.1e-10	8.9e-09
regulation of T cell differentiation	15	4.6e-10	1.9e-08
T cell selection	11	5.5e-10	2.2e-08
phagocytosis	15	6.3e-10	2.5e-08
positive regulation of lymphocyte differentiation	13	6.8e-10	2.6e-08
regulation of cell proliferation	49	1.4e-09	5.3e-08
regulation of lymphocyte proliferation	18	1.4e-09	5.3e-08
regulation of mononuclear cell proliferation	18	1.4e-09	5.3e-08
cytokine receptor activity	15	1.7e-09	4.5e-07
regulation of leukocyte proliferation	18	2.1e-09	7.9e-08
regulation of B cell activation	15	3.3e-09	1.2e-07
extracellular region	108	3.4e-09	9.5e-08
response to bacterium	24	4.3e-09	1.5e-07
B cell receptor signaling pathway	9	4.8e-09	1.7e-07
positive regulation of T cell differentiation	12	4.9e-09	1.7e-07
negative regulation of immune system process	17	5.1e-09	1.7e-07
receptor complex	18	6.5e-09	1.6e-07
MHC class II protein complex	8	9.4e-09	2.1e-07
thymic T cell selection	9	9.9e-09	3.3e-07
mast cell activation	9	9.9e-09	3.3e-07
antigen receptor-mediated signaling pathway	12	2e-08	6.6e-07
regulation of B cell mediated immunity	11	3.5e-08	1.1e-06
regulation of immunoglobulin mediated immune response	11	3.5e-08	1.1e-06
regulation of response to external stimulus	18	7.8e-08	2.5e-06
regulation of T cell proliferation	14	7.9e-08	2.5e-06
regulation of phagocytosis	10	8e-08	2.5e-06
positive regulation of apoptosis	28	1.3e-07	3.9e-06
icosanoid metabolic process	11	1.4e-07	4.1e-06
positive regulation of adaptive immune response	11	1.4e-07	4.1e-06
positive regulation of adaptive immune response based on somatic recombination of immune receptors built from immunoglobulin superfamily domains	11	1.4e-07	4.1e-06
positive regulation of programmed cell death	28	1.5e-07	4.5e-06
mononuclear cell proliferation	12	1.6e-07	4.6e-06
leukocyte migration	12	1.6e-07	4.6e-06
leukocyte proliferation	12	1.6e-07	4.6e-06
defense response to bacterium	18	1.6e-07	4.6e-06
positive regulation of cell death	28	1.8e-07	5.1e-06
negative regulation of cell activation	13	1.8e-07	5.2e-06
negative regulation of leukocyte activation	13	1.8e-07	5.2e-06
GTP binding	33	2e-07	3.6e-05
MHC class I protein complex	12	2.2e-07	4.6e-06
unsaturated fatty acid metabolic process	11	2.5e-07	6.9e-06
T cell proliferation	10	2.5e-07	6.8e-06
induction of apoptosis	22	3e-07	8.1e-06
induction of programmed cell death	22	3e-07	8.1e-06
positive regulation of B cell activation	11	3.3e-07	8.8e-06
positive regulation of immune effector process	12	3.3e-07	8.7e-06
guanyl nucleotide binding	33	3.5e-07	4.7e-05
guanyl ribonucleotide binding	33	3.5e-07	4.7e-05
positive regulation of defense response	13	4.3e-07	1.1e-05
regulation of inflammatory response	13	4.3e-07	1.1e-05
regulation of production of molecular mediator of immune response	10	4.8e-07	1.2e-05
positive regulation of phagocytosis	9	5.9e-07	1.5e-05
positive regulation of transport	19	6.3e-07	1.6e-05
cell adhesion	44	7.9e-07	2e-05
locomotory behavior	26	8.1e-07	2e-05
biological adhesion	44	8.1e-07	2e-05
response to cytokine stimulus	10	8.9e-07	2.1e-05
positive regulation of cytokine production	13	1.1e-06	2.7e-05
positive regulation of cytokine biosynthetic process	11	1.2e-06	2.8e-05
lymphocyte proliferation	11	1.2e-06	2.8e-05
negative regulation of lymphocyte activation	12	1.2e-06	2.9e-05
regulation of T cell mediated immunity	8	1.3e-06	3e-05
TAP complex	6	1.3e-06	2.5e-05
regulation of alpha-beta T cell activation	10	1.6e-06	3.6e-05
positive regulation of endocytosis	10	1.6e-06	3.6e-05
regulation of cytokine biosynthetic process	13	1.6e-06	3.6e-05
negative regulation of immune response	9	1.7e-06	3.8e-05
positive regulation of alpha-beta T cell activation	9	1.7e-06	3.8e-05
extracellular space	42	2e-06	3.6e-05
cell chemotaxis	9	2.4e-06	5.2e-05
leukocyte chemotaxis	9	2.4e-06	5.2e-05
regulation of tumor necrosis factor production	9	2.4e-06	5.2e-05
cytokine-mediated signaling pathway	12	2.7e-06	5.9e-05
negative regulation of cell proliferation	24	3.1e-06	6.6e-05
leukocyte adhesion	7	3.9e-06	8.4e-05
non-membrane spanning protein tyrosine kinase activity	10	4.4e-06	0.00047
regulation of vesicle-mediated transport	14	4.9e-06	0.0001
positive regulation of developmental process	23	4.9e-06	0.0001
negative thymic T cell selection	6	5.4e-06	0.00011
cysteine-type endopeptidase activity	12	5.4e-06	0.00048
carbohydrate binding	28	5.6e-06	0.00043
complement activation, classical pathway	9	5.7e-06	0.00012
phagocytosis, engulfment	7	6.3e-06	0.00013
positive regulation of lymphocyte mediated immunity	10	6.8e-06	0.00014
positive regulation of leukocyte mediated immunity	10	6.8e-06	0.00014
antigen processing and presentation of exogenous peptide antigen via MHC class I	5	6.8e-06	0.00014
MHC class I peptide loading complex	6	7.3e-06	0.00012
enzyme activator activity	24	7.5e-06	0.0005
protein complex binding	13	8e-06	0.00047
defense response to Gram-positive bacterium	8	8.5e-06	0.00017
regulation of endocytosis	11	9.4e-06	0.00019
T cell differentiation in the thymus	9	9.6e-06	0.00019
regulation of B cell differentiation	7	9.8e-06	0.00019
response to virus	13	1e-05	0.0002
negative T cell selection	6	1e-05	0.0002
regulation of programmed cell death	41	1.1e-05	0.0002
positive regulation of inflammatory response	8	1.2e-05	0.00022
regulation of cell death	41	1.2e-05	0.00023
negative regulation of response to stimulus	12	1.2e-05	0.00023
humoral immune response	11	1.3e-05	0.00024
triglyceride-rich lipoprotein particle	6	1.4e-05	0.00022
very-low-density lipoprotein particle	6	1.4e-05	0.00022
MHC protein binding	7	1.6e-05	0.00084
extracellular region part	53	1.6e-05	0.00023
positive regulation of cell proliferation	26	1.8e-05	0.00032
regulation of apoptosis	40	1.8e-05	0.00033
peptide binding	18	1.9e-05	0.00095
positive regulation of cellular component organization	16	2e-05	0.00035
humoral immune response mediated by circulating immunoglobulin	9	2e-05	0.00035
negative regulation of lymphocyte proliferation	9	2e-05	0.00035
negative regulation of mononuclear cell proliferation	9	2e-05	0.00035
negative regulation of leukocyte proliferation	9	2e-05	0.00035
positive regulation of T cell proliferation	9	2e-05	0.00035
regulation of inflammatory response to antigenic stimulus	7	2.1e-05	0.00038
regulation of acute inflammatory response	7	2.1e-05	0.00038
complement activation	9	2.4e-05	0.00043
activation of plasma proteins involved in acute inflammatory response	9	2.4e-05	0.00043
chemokine activity	9	2.5e-05	0.0011
response to organic substance	37	3.1e-05	0.00053
chemokine receptor binding	9	3.1e-05	0.0013
positive regulation of cell differentiation	19	3.5e-05	0.0006
response to molecule of bacterial origin	10	3.9e-05	0.00066
plasma lipoprotein particle	8	4e-05	0.00056
protein-lipid complex	8	4e-05	0.00056
negative regulation of immune effector process	7	4.2e-05	0.00071
lipoprotein binding	7	4.2e-05	0.0016
positive regulation of response to external stimulus	9	4.5e-05	0.00076
positive regulation of lymphocyte proliferation	10	4.6e-05	0.00076
positive regulation of mononuclear cell proliferation	10	4.6e-05	0.00076
positive regulation of multicellular organismal process	18	4.8e-05	0.0008
negative regulation of adaptive immune response	6	4.9e-05	0.0008
regulation of hypersensitivity	6	4.9e-05	0.0008
regulation of acute inflammatory response to antigenic stimulus	6	4.9e-05	0.0008
negative regulation of adaptive immune response based on somatic recombination of immune receptors built from immunoglobulin superfamily domains	6	4.9e-05	0.0008
positive regulation of leukocyte proliferation	10	6.3e-05	0.001
immunological synapse	6	6.6e-05	0.00086
peptidase inhibitor activity	18	6.6e-05	0.0024
leukocyte activation during immune response	8	7.1e-05	0.0012
cell activation during immune response	8	7.1e-05	0.0012
prostaglandin metabolic process	6	7.4e-05	0.0012
prostanoid metabolic process	6	7.4e-05	0.0012
GTPase activity	15	7.6e-05	0.0025
endopeptidase inhibitor activity	17	7.7e-05	0.0024
cell death	36	7.7e-05	0.0012
negative regulation of T cell activation	9	8e-05	0.0013
positive thymic T cell selection	5	8.8e-05	0.0014
cytokine production	9	9.5e-05	0.0015
regulation of myeloid leukocyte mediated immunity	6	0.00011	0.0017
positive regulation of tumor necrosis factor production	6	0.00011	0.0017
death	36	0.00012	0.0019
MHC class I protein binding	5	0.00013	0.0037
endopeptidase activity	30	0.00013	0.0037
enzyme inhibitor activity	21	0.00015	0.0039
regulation of immunoglobulin production	7	0.00017	0.0025
behavior	30	0.00017	0.0026
GTPase activator activity	18	0.00019	0.0049
response to fungus	6	0.00021	0.0032
myeloid leukocyte mediated immunity	6	0.00021	0.0032
neutrophil chemotaxis	6	0.00021	0.0032
positive regulation of isotype switching	5	0.00025	0.0037
positive T cell selection	5	0.00025	0.0037
icosanoid biosynthetic process	7	0.00026	0.0039
membrane raft	12	0.00027	0.0033
cytokine activity	17	0.00028	0.0068
polysaccharide binding	14	0.00029	0.0067
pattern binding	14	0.00029	0.0067
positive regulation of signal transduction	17	0.0003	0.0045
cysteine-type peptidase activity	15	0.00031	0.0069
immunoglobulin binding	5	0.00031	0.0066
unsaturated fatty acid biosynthetic process	7	0.00032	0.0047
IgG binding	4	0.00033	0.0068
cell proliferation	21	0.00037	0.0053
protein maturation by peptide bond cleavage	10	0.00037	0.0053
positive regulation of alpha-beta T cell differentiation	6	0.00037	0.0053
regulation of T cell mediated cytotoxicity	5	0.00038	0.0054
positive regulation of DNA recombination	5	0.00038	0.0054
lipase activity	11	0.0004	0.008
peptidase activity	38	0.00041	0.0077
integrin complex	7	0.00045	0.0053
lipid localization	14	0.00048	0.0067
T cell receptor complex	5	0.00048	0.0054
leukocyte mediated cytotoxicity	5	0.00056	0.0078
low-density lipoprotein binding	5	0.00064	0.012
regulation of B cell proliferation	7	0.00069	0.0096
regulation of establishment of protein localization	10	0.00072	0.0099
peptidase activity, acting on L-amino acid peptides	36	0.00074	0.013
regulation of alpha-beta T cell differentiation	6	0.00078	0.011
positive regulation of inflammatory response to antigenic stimulus	5	0.00078	0.011
positive regulation of T cell mediated immunity	5	0.00078	0.011
phagocytosis, recognition	5	0.00078	0.011
endocytosis	17	0.00081	0.011
membrane invagination	17	0.00081	0.011
GTPase regulator activity	25	0.00082	0.014
positive regulation of cell communication	17	0.00086	0.012
purine ribonucleotide binding	83	0.00094	0.016
ribonucleotide binding	83	0.00094	0.016
nucleoside-triphosphatase regulator activity	25	0.001	0.017
protein processing	11	0.0011	0.014
regulation of isotype switching	5	0.0011	0.014
negative regulation of lymphocyte mediated immunity	5	0.0011	0.014
regulation of alpha-beta T cell proliferation	5	0.0011	0.014
positive regulation of immunoglobulin mediated immune response	5	0.0011	0.014
positive regulation of B cell mediated immunity	5	0.0011	0.014
negative regulation of leukocyte mediated immunity	5	0.0011	0.014
pattern recognition receptor activity	4	0.0011	0.017
integrin-mediated signaling pathway	10	0.0012	0.016
glycosaminoglycan binding	12	0.0013	0.019
activated T cell proliferation	4	0.0013	0.017
regulation of cytokine production during immune response	4	0.0013	0.017
purine nucleotide binding	85	0.0013	0.019
defense response to virus	5	0.0014	0.018
alpha-beta T cell receptor complex	4	0.0015	0.017
scavenger receptor activity	7	0.0016	0.022
apoptosis	30	0.0016	0.02
regulation of protein transport	9	0.0017	0.022
myeloid cell differentiation	11	0.0017	0.022
protein maturation	11	0.0017	0.022
positive regulation of calcium-mediated signaling	5	0.0018	0.023
cell killing	5	0.0018	0.023
positive regulation of type II hypersensitivity	4	0.002	0.025
positive regulation of myeloid leukocyte mediated immunity	4	0.002	0.025
myeloid dendritic cell activation	4	0.002	0.025
myeloid dendritic cell differentiation	4	0.002	0.025
positive regulation of type IIa hypersensitivity	4	0.002	0.025
regulation of type IIa hypersensitivity	4	0.002	0.025
regulation of type II hypersensitivity	4	0.002	0.025
programmed cell death	30	0.002	0.025
regulation of peptidyl-tyrosine phosphorylation	8	0.0022	0.027
lipid catabolic process	13	0.0023	0.029
chylomicron	4	0.0024	0.025
negative regulation of T cell proliferation	6	0.0024	0.03
lipid transport	12	0.0027	0.033
membrane organization	20	0.0029	0.035
regulation of calcium-mediated signaling	5	0.0029	0.035
positive regulation of T cell mediated cytotoxicity	4	0.0029	0.035
regulation of cell killing	6	0.0033	0.04
regulation of leukocyte mediated cytotoxicity	6	0.0033	0.04
intrinsic to membrane	247	0.0034	0.034
positive regulation of type III hypersensitivity	3	0.0035	0.041
regulation of type III hypersensitivity	3	0.0035	0.041
positive regulation of foam cell differentiation	3	0.0035	0.041
phagocytic vesicle	4	0.0035	0.033
leukotriene metabolic process	5	0.0036	0.042
regulation of protein localization	10	0.0038	0.045
regulation of cellular localization	14	0.0039	0.045
leukocyte degranulation	4	0.0041	0.047
positive regulation of hypersensitivity	4	0.0041	0.047
positive regulation of acute inflammatory response to antigenic stimulus	4	0.0041	0.047
positive regulation of alpha-beta T cell proliferation	4	0.0041	0.047
defense response to Gram-negative bacterium	4	0.0041	0.047
macrophage activation	4	0.0041	0.047
cell migration	18	0.0041	0.047
positive regulation of macromolecule metabolic process	36	0.0041	0.047
phospholipase activity	8	0.0044	0.06
regulation of interleukin-2 production	5	0.0044	0.05
* Using the DAVID functional annotation tool selecting only the molecular function, cellular component, and biological process terms the 894 upregulated transcripts were analyzed. All non-redundant signficantly enriched pathways and categories are represented here (benjamini p-value < 0.05).
** The number of genes in our study included in each category are represented.
