# Supplementary material for: Analysis of the Host Transcriptome from Demyelinating Spinal Cord of Murine Coronavirus-Infected Mice
Source: PLoS One. 2013 Sep 18;8(9):e75346. doi: 10.1371/journal.pone.0075346 (PMC3776850; doi:10.1371/journal.pone.0075346)
Supplement: Table S4 — Cytokines and cytokine receptors. (XLSX) [file pone.0075346.s007.xlsx]

## Sheet: Table S4 cytokines
Table S4: Cytokines and cytokine receptors *
NCBI Accession	Gene symbol	Fold Change (log2)	p-value
NM_010545	Cd74	7.68804	2.59e-45
NM_008599	Cxcl9	8.22206	2.93346e-25
NM_013653	Ccl5	8.57982	1.19e-22
NM_023158	Cxcl16	4.66395	3.76e-15
NM_021274	Cxcl10	5.19341	8.38e-14
NM_009139	Ccl6	4.52861	5.4e-13
NM_007780	Csf2rb	5.12319	8.14e-13
NM_009263	Spp1	3.25353	2.41e-12
NM_030712	Cxcr6	7.36812	3.69e-12
NM_007781	Csf2rb2	4.67036	4.78e-10
NM_008372	Il7r	4.69929	1.19e-09
NM_013652	Ccl4	6.64401	1.18e-07
NM_013563	Il2rg	3.90046	1.49e-07
NM_008369	Il3ra	3.57854	2.72e-06
NM_009987	Cx3cr1	2.22301	1.05e-05
NM_009911	Cxcr4	3.06459	1.55e-05
NM_011337	Ccl3	4.26607	1.57e-05
NM_021887	Il21r	3.28688	1.95e-05
NM_007782	Csf3r	3.09386	4.17e-05
NM_008518	Ltb	3.89021	6.14e-05
NM_009910	Cxcr3	7.31034	0.000121024
NM_010551	Il16	2.57664	0.000840105
NM_008348	Il10ra	2.24151	0.00124374
NM_001008700	Il4ra	1.90195	0.00188744
NM_008368	Il2rb	4.23585	0.00335585
NM_011331	Ccl12	3.70664	0.00629301
NM_009970	Csf2ra	1.82034	0.00804468
NM_011019	Osmr	2.14969	0.0086453
NM_016715	Crlf2	1.89278	0.00999289
NM_010554	Il1a	4.25338	0.0114237
NM_023517	Tnfsf13	2.09392	0.0134321
NM_009402	Pglyrp1	1.68122	0.0146394
NM_011333	Ccl2	4.42653	0.02106
NM_008349	Il10rb	1.55485	0.0246793
NM_009915	Ccr2	3.39796	0.0271173
NM_133978	Cmtm7	1.96895	0.0400273
* A list of chemokines and cytokines and their receptors were obtained from the gene ontology database. The resulting list of genes was queried from the DESeq analysis in our study. Those that were significantly differentially expressed are represented by increasing p-value.
