# Supplementary material for: Analysis of the Host Transcriptome from Demyelinating Spinal Cord of Murine Coronavirus-Infected Mice
Source: PLoS One. 2013 Sep 18;8(9):e75346. doi: 10.1371/journal.pone.0075346 (PMC3776850; doi:10.1371/journal.pone.0075346)
Supplement: Table S5 — Antigen Presentation. (XLSX) [file pone.0075346.s008.xlsx]

## Sheet: Table S5 ap
Table S5: Antigen Presentation *
NCBI Accession	Gene symbol	Fold Change (log2)	p-value
NM_010378	H2-Aa	8.18413	2.24646e-45
NM_010545	Cd74	7.68804	2.5937e-45
NM_207105	H2-Ab1	7.28082	5.16966e-39
NM_010382	H2-Eb1	6.36752	1.51926e-31
NM_001001892	H2-K1	4.04447	1.10248e-17
NM_010724	Psmb8	4.33546	4.20258e-17
NM_010185	Fcer1g	4.0427	1.04611e-15
NM_001077189	Fcgr2b	4.34196	2.2448e-13
NM_001033978	H2-Eb2	5.33399	6.10205e-13
NM_009735	B2m	3.34806	9.07235e-13
NM_001143689	H2-Q4	3.57678	5.24445e-12
NM_010380	H2-D1	3.18052	6.40725e-12
NM_013683	Tap1	3.60773	2.25006e-11
NM_010186	Fcgr1	3.50767	1.68387e-10
NM_010188	Fcgr3	3.32931	3.94479e-10
NM_010493	Icam1	3.41471	1.16033e-08
NM_010387	H2-DMb1	4.37121	2.04406e-08
NM_013612	Slc11a1	3.76804	2.82912e-08
NM_207648	H2-Q6	3.34145	2.89254e-08
NM_001161428	Unc93b1	2.89053	5.71873e-08
NM_013585	Psmb9	3.93725	6.08544e-08
NM_008206	H2-Oa	4.3798	8.07242e-08
NM_010394	H2-Q7	2.81417	1.11754e-07
NM_023065	Ifi30	3.5888	1.00189e-06
NM_010391	H2-Q10	3.10339	1.2899e-06
NM_010386	H2-DMa	2.89603	1.37241e-06
NM_010398	H2-T23	2.63364	1.52124e-06
NM_009318	Tapbp	1.92286	0.000147276
NM_010392	H2-Q2	2.37914	0.000249193
NM_007799	Ctse	4.55778	0.000283812
NM_008204	H2-M2	Inf	0.000618757
NM_010389	H2-Ob	3.42227	0.00361204
NM_011189	Psme1	1.60271	0.00704354
NM_008207	H2-T24	2.19381	0.0161319
NM_010399	H2-T9	1.65424	0.0375652
NM_010397	H2-T22	1.65266	0.0376673
NM_011530	Tap2	1.39889	0.0480385
* A list of genes involved in antigen presentation were obtained from the gene ontology database. The resulting list of genes was queried from the DESeq analysis in our study. Those that were significantly differentially expressed are represented by increasing p-value.
