# Supplementary material for: Analysis of the Host Transcriptome from Demyelinating Spinal Cord of Murine Coronavirus-Infected Mice
Source: PLoS One. 2013 Sep 18;8(9):e75346. doi: 10.1371/journal.pone.0075346 (PMC3776850; doi:10.1371/journal.pone.0075346)
Supplement: Table S6 — Lipid and cholesterol transport and metabolism. (XLSX) [file pone.0075346.s009.xlsx]

## Sheet: Table S6 lipid
Table S6: Lipid and cholesterol transport and metabolism *
NCBI Accession	Gene symbol	Fold Change (log2)	p-value
Lipid and cholesterol transport
NM_009695	Apoc2	7.84671	2.00362e-21
NM_007385	Apoc4	Inf	1.41691e-20
NM_008509	Lpl	3.68513	9.27425e-14
NM_007469	Apoc1	3.90133	5.32772e-13
NM_009696	Apoe	2.77343	1.87468e-09
NM_009775	Tspo	2.60261	0.000156981
NM_013454	Abca1	2.01511	0.000206799
NM_001111100	Lipa	1.33776	0.0364995
Eicosanoid Pathway
NM_178911	Pld4	3.0536	2.97666e-09
NM_011539	Tbxas1	3.58493	1.1107e-08
NM_019455	Hpgds	3.04988	8.00636e-08
NM_177568	Plcb2	3.4856	1.7149e-05
NM_011820	Ggt5	2.46565	6.19984e-05
NM_025806	Plbd1	4.48167	0.000246546
NM_172285	Plcg2	2.27786	0.000510368
NM_008521	Ltc4s	2.40823	0.00132012
NM_009663	Alox5ap	2.04201	0.00242109
NM_010730	Anxa1	3.6371	0.00261688
Cholesterol Metabolism
NM_009890	Ch25h	5.87272	1.8867e-10
NM_025760	Ptplad2	3.46164	6.06495e-06
NM_025436	Sc4mol	-1.41201	0.0164384
Signaling
NM_010545	Cd74	7.68804	2.5937e-45
NM_030701	Niacr1	7.2916	1.34226e-11
NM_010512	Igf1	3.33066	1.24766e-10
NM_008311	Htr2b	5.89716	7.39668e-07
NM_007678	Cebpa	2.51065	1.31142e-06
NM_010516	Cyr61	2.84015	1.37193e-05
NM_001146200	Pik3cg	3.07221	2.02134e-05
NM_011518	Sykb	2.92071	2.20748e-05
NM_007447	Ang	2.77974	5.61686e-05
NM_010554	Il1a	4.25338	0.0114237
Other
NM_010422	Hexb	2.72212	6.24357e-09
NM_010421	Hexa	2.61904	5.81936e-08
NM_201642	Ugt1a7c	4.22984	6.47888e-08
NM_001113326	Msr1	5.98841	2.58014e-07
NM_007643	Cd36	5.10226	4.63601e-07
NM_007408	Plin2	2.32791	1.64803e-05
NM_008433	Kcnn4	3.42291	0.000206799
NM_023409	Npc2	1.71144	0.000875129
NM_001081169	Aspg	2.58197	0.00581058
NM_153788	Acap1	3.6284	0.0279245
NM_175035	Gimap5	3.00384	0.0485816
* A list of genes involved in lipid and cholesterol metabolism and transport were obtained from the gene ontology database. The resulting list of genes was queried from the DESeq analysis in our study. Those that were significantly differentially expressed are represented by category and increasing p-value.
