# Supplementary material for: Analysis of the Host Transcriptome from Demyelinating Spinal Cord of Murine Coronavirus-Infected Mice
Source: PLoS One. 2013 Sep 18;8(9):e75346. doi: 10.1371/journal.pone.0075346 (PMC3776850; doi:10.1371/journal.pone.0075346)
Supplement: Table S7 — Oligodendrocyte markers, differentiation and function. (XLSX) [file pone.0075346.s010.xlsx]

## Sheet: Table S7 oligo
Table S7: Oligodendrocyte markers, differentiation and function *
NCBI Accession	Gene symbol	Fold Change (log2)	p-value
NM_010422	Hexb	2.72212	6.24357e-09
NM_010421	Hexa	2.61904	5.81936e-08
NM_011577	Tgfb1	2.57284	9.94673e-06
NM_009911	Cxcr4	3.06459	1.54948e-05
NM_009911	Cxcr4	3.06459	1.54948e-05
NM_008940	Klk8	2.86682	0.00016531
NM_007657	Cd9	1.89454	0.000206799
NM_009333	Tcf7l2	1.75722	0.015788
NM_009333	Tcf7l2	1.75722	0.015788
NM_010118	Egr2	3.77118	0.28109
NM_178086	Fa2h	-0.82826	0.619018
NM_011448	Sox9	0.76737	0.831456
NM_011437	Sox10	-0.698662	0.979058
NM_009170	Shh	-1.08574	0.980161
NM_001098225	Adam22	-0.265519	1
NM_027130	Afg3l2	-0.0115507	1
NM_001165894	Akt1	-0.185544	1
NM_007434	Akt2	0.231727	1
NM_146137	Amigo1	-0.555543	1
NM_172751	Arhgef10	-0.328354	1
NM_008553	Ascl1	0.124414	1
NM_023113	Aspa	-0.674221	1
NM_007554	Bmp4	0.745418	1
NM_007664	Cdh2	-0.0874137	1
NM_007668	Cdk5	-0.234069	1
NM_008770	Cldn11	0.17	1
NM_013805	Cldn5	-0.188374	1
NM_177129	Cntn2	-0.295569	1
NM_016782	Cntnap1	-0.562749	1
NM_007614	Ctnnb1	-0.0821155	1
NM_010017	Dag1	-0.0526788	1
NM_148948	Dicer1	0.220608	1
NM_010053	Dlx1	-0.70275	1
NM_010054	Dlx2	0.356144	1
NM_007877	Drd3	-Inf	1
NM_010121	Eif2ak3	-0.256348	1
NM_145371	Eif2b1	-0.26459	1
NM_145445	Eif2b2	0.251677	1
NM_175135	Eif2b3	0.279663	1
NM_010122	Eif2b4	0.217704	1
NM_172265	Eif2b5	0.236083	1
NM_001003817	Erbb2	0.641898	1
NM_007949	Ercc2	0.171972	1
NM_009148	Exoc4	0.0419152	1
NM_008010	Fgfr3	0.0926041	1
NM_010446	Foxa2	2.35614	1
NM_008054	Fyn	-0.0177586	1
NM_016922	Gal3st1	-0.644207	1
NM_008079	GalC	0.38	1
NM_080450	Gjc3	-0.0320919	1
NM_008130	Gli3	-0.32067	1
NM_001033481	Gm98	-0.414549	1
NM_010322	Gnpat	-0.32322	1
NM_016696	Gpc1	-0.347709	1
NM_008228	Hdac1	0.115714	1
NM_144919	Hdac11	-0.174804	1
NM_008229	Hdac2	-0.396371	1
NM_008235	Hes1	0.383962	1
NM_010419	Hes5	-0.450195	1
NM_010496	Id2	-0.138849	1
NM_031166	Id4	0.221514	1
NM_008337	Ifng	4.12168	1
NM_010562	Ilk	0.418544	1
NM_023277	Jam3	-0.241748	1
NM_001039484	Kcnj10	-0.429446	1
NM_144556	Lgi4	0.524464	1
NM_181074	Lingo1	-0.679397	1
NM_010758	Mag	-0.28	1
NM_010762	Mal	-0.301211	1
NM_001025256	Mbp	-0.581216	1
NM_008614	Mobp	-0.22	1
NM_010814	Mog	-0.35	1
NM_010820	Mpdz	-0.229184	1
NM_019579	Mpp5	0.086801	1
NM_010864	Myo5a	-0.198902	1
NM_008665	Myt1	-0.05	1
NM_008667	Nab1	-0.0110302	1
NM_008668	Nab2	0.252396	1
NM_008681	Ndrg1	-0.288319	1
NM_010897	Nf1	-0.356338	1
NM_182716	Nfasc	0.0609698	1
NM_033217	Ngfr	-0.295352	1
NM_009385	Nkx2-1	-1.55075	1
NM_010919	Nkx2-2	-0.303508	1
NR_030769	Nkx2-2as	-0.487021	1
NM_144955	Nkx6-1	-0.0364034	1
NM_183248	Nkx6-2	0.030032	1
NM_008742	Ntf3	-0.513272	1
NM_008745	Ntrk2	0.0824064	1
NM_016968	Olig1	-0.17	1
NM_016967	Olig2	-0.195806	1
NM_053008	Olig3	-0.31	1
NM_019409	Omg	-0.610281	1
NM_013627	Pax6	-0.0634246	1
NM_011123	Plp1	-0.383319	1
NM_008885	Pmp22	0.0266436	1
NM_011141	Pou3f1	0.427934	1
NM_008899	Pou3f2	-0.166317	1
NM_011146	Pparg	-0.195266	1
NM_008960	Pten	-0.26022	1
NM_001163688	Ptpra	-0.0820068	1
NM_001159517	Qk	0.275663	1
NM_016698	Rnf10	-0.235466	1
NM_172588	Serinc5	-0.00156281	1
NM_011385	Ski	0.314408	1
NM_011434	Sod1	0.287834	1
NM_011444	Sox5	0.166211	1
NM_011445	Sox6	0.418728	1
NM_011447	Sox8	-0.165079	1
NM_009375	Tg	1.61918	1
NM_133977	Trf	-0.16936	1
NM_001126330	Trp73	-0.550747	1
NM_022887	Tsc1	-0.151671	1
NM_011674	Ugt8a	-0.579578	1
NM_023249	Ypel1	-0.25923	1
NM_021559	Zfp191	0.345549	1
NM_001013777	Zfp488	0.538329	1
* A list of genes involved in oligodendrocyte differentiation and function were obtained from the Gene Ontology database. Only the first two genes were significantly differentially expressed. The genes queried from the RNA-seq dataset are listed here with their corresponding values.
