# Supplementary material for: Analysis of the Host Transcriptome from Demyelinating Spinal Cord of Murine Coronavirus-Infected Mice
Source: PLoS One. 2013 Sep 18;8(9):e75346. doi: 10.1371/journal.pone.0075346 (PMC3776850; doi:10.1371/journal.pone.0075346)
Supplement: Table S8 — Osteoclast and ossification. (XLSX) [file pone.0075346.s011.xlsx]

## Sheet: Table S8 osteoclast
Table S8: Osteoclast and Ossification *
NCBI Accession	Gene symbol	Fold Change (log2)	p-value
NM_175406	Atp6v0d2	8.10999	4.532e-25
NM_013653	Ccl5	8.57982	1.18954e-22
NM_016873	Wisp2	6.41527	2.93612e-22
NM_011662	Tyrobp	4.81274	4.19602e-19
NM_031254	Trem2	4.73445	1.34678e-18
NM_007388	Acp5	6.54688	4.82079e-18
NM_145634	Cd300lf	6.58041	1.13675e-17
NM_009263	Spp1	3.25353	2.41e-12
NM_008329	Ifi204	5.55778	7.43e-11
NM_010512	Igf1	3.33066	1.25e-10
NM_011095	Lilrb3	4.78064	3.38455e-08
NM_007678	Cebpa	2.51065	1.31e-06
NM_010566	Inpp5d	2.75105	2.3212e-06
NM_007899	Ecm1	2.99951	2.38e-06
NM_021364	Clec5a	2.96628	7.78e-06
NM_011577	Tgfb1	2.57284	9.95e-06
NM_010516	Cyr61	2.84015	1.37e-05
NM_007403	Adam8	3.35614	1.50222e-05
NM_011157	Srgn	2.56504	1.51e-05
NM_011337	Ccl3	4.26607	1.57e-05
NM_007679	Cebpd	2.20916	8.36e-05
NM_021384	Rsad2	2.48634	0.000507841
NM_001037859	Csf1r	1.76103	0.000814208
NM_001162365	Ptk2b	1.85586	0.00354169
NM_009333	Tcf7l2	1.75722	0.015788
* A list of genes involved in osteoclast differentiation and development and ossification were obtained from the gene ontology database. The resulting list of genes was queried from the DESeq analysis in our study. Those that were significantly differentially expressed are represented by increasing p-value.
